# Supplementary material for: The RNA polymerase II subunit RPB‐9 recruits the integrator complex to terminate Caenorhabditis elegans piRNA transcription
Source: EMBO J. 2021 Feb 3;40(5):e105565. doi: 10.15252/embj.2020105565 (PMC7917558; doi:10.15252/embj.2020105565)
Supplement: Supplementary file 3 — Source Data for Expanded View [file EMBJ-40-e105565-s004.zip]

Archive with 1 entries (1 files):
- embj2020105565-sup-0004-SDataFigEV1.pdf
